# Supplementary material for: Microbial potential for carbon and nutrient cycling in a geogenic supercritical carbon dioxide reservoir
Source: Environ Microbiol. 2017 May 2;19(6):2228–45. doi: 10.1111/1462-2920.13706 (PMC5518199; doi:10.1111/1462-2920.13706)
Supplement: Supplementary file 2 — Table S1. Summary of pcr primers used in clone library and Illumina sequencing preparation. Table S2. Sample preparation methods for Illumina sequencing. Table S3. ICP‐OES analyte summary for major elements in McElmo Dome formation. Table S4. Clone library taxonomic annotation and abundance summary. Table S5. Distribution of Archived False Positive (AFP) OTUs discarded as contaminants from samples. Table S6. RAST/IMG‐annotated genes associated with A) inorganic metabolic pathways and cycling, B) organic metabolic pathways and hydrogenases and C) membrane transporters. Table S7. Reference RuBisCO sequences plotted in Figure S9. [file EMI-19-2228-s002.xlsx]

## Sheet: Table_S1
TABLE S1. Summary of PCR primers used in clone library and Illumina sequencing preparation.
Primer Name	Primer Target	Sequncing Method	Sequence (5'-3')	Reference
SSU_357_F	16S rRNA Gene	Clone Library + Sanger	CTCCTACGGGAGGCAGCAG	Turner et al., 1999
SSU_1100_R			AGGGTTGCGCTCGTTG
M13_F	M13 Vector		GTAAAACGACGGCCAGT	Invitrogen (Carlsbad, CA)
M13_R			AACAGCTATGACCATG
PE_357_F	16S rRNA Gene	Illumina MiSeq	ACACGACGCTCTTCCGATCTYRYRCTCCTACGGGAGGCAGCAG	Dong et al., 2012 Preheim et al., 2013
PE_806_R			CGGCATTCCTGCTGAACCGCTCTTCCGATCTGGACTACHVGGGTWTCTAAT
PE_SEQ_F	16S Amplicon		AATGATACGGCGACCACCGAGATCTACACTCTTTCCCTACACGACGCTCTTCCGATCT	Illumina (San Diego, CA)
PE_SEQ_R			CAAGCAGAAGACGGCATACGAGAT-BBBBBB-CGGTCTCGGCATTCCTGCTGAACCGCTCT
Notes: PCR target sequences underlined; six nucleotide multiplexing barcodes denoted in PE_SEQ_R by "BBBBBB"

## Sheet: Table_S2
TABLE S2. Sample preparation methods for Illumina sequencing.
Well	Sample	DNA Extraction	PCR Template	Illumina 16S rRNA Statistics									Illumina Nextera Metagenome Statistics
				Initial Reads	% Merged	% Mapped	% AFP Discard	Final Reads	Avg Reads/OTU	# OTUs	Total OTUs	Chao1	Post-QC Reads	De Novo Assembled	Max Contig	N50	# Contigs >1 kb	Mean Coverage	Median Coverge
3	K3	Kit (K)	gDNA	77960.9	84.7887	72.3837	5.19927	53487	713.16	75	187	79.1	4074221	8391774	512.5 kbp	14942	5321	20.7	8.9
	P3	Phenol (P)	gDNA	46687.5	84.4851	75.0886	7.44217	32407	234.833	138		181.75	5994660
	pP3	Phenol (P)	Plasmid (p)	75366	84.0498	60.9506	2.09422	44930	468.021	96		114.5
10	K10	Kit (K)	gDNA	11503.1	75.6144	44.4663	18.7	4133	86.1042	48	199	63	5963526	6072097	292.7 kbp	36674	1674	35.4	21
	P10	Phenol (P)	gDNA	57011.7	83.0092	71.587	23.5	31183	194.894	160		170.3	2633670
	pK10	Kit (K)	Plasmid (p)	92721.6	74.1661	37.5393	21.9	27018	355.5	76		81.6
Pond		Phenol (P)	gDNA	77735.3	87.2538	62.1828	17.4	39844	168.9	234	-	247.8

## Sheet: Table_S3
TABLE S3. ICP analyte summary for major elements in McElmo Dome formation.
FIELD	WELL	CLUSTER (Fig. S2)	Cl	Na	K	S	Mg	Fe	Ca	B	As	Al	Ba	Cr	Mn	Si	Sr	Zn	P	*NO3-	*NH4+	Σ(Analytes)
			mg/L																			g/L
Hovenweep	1	2	6180	4283	618.4	278.6	56.78	1.068	352.4	24.46	3.934	0.0838	0.0507	0.0286	b.d.	24.79	3.299	b.d.	b.d.	0.13	1.57	11.8286
	2	2	6150	3343	498.3	239.8	55.56	0.1933	182.3	20.52	3.171	0.0033	0.0348	0.0074	b.d.	21.18	3.044	0.0016	b.d.	b.d.	1.25	10.5184
	3	1	3630	261.7	33.78	13.38	6.661	0.4766	30.99	1.235	0.0132	b.d.	0.0046	0.0409	0.0234	1.386	0.1334	0.0046	b.d.	b.d.	0.11	3.97994
	4	1	131	71.68	19.17	13.53	12.7	3.105	65.29	0.4314	0.0176	0.0148	0.0064	0.0658	0.0617	4.096	0.1277	0.0368	0.3319	b.d.	b.d.	0.321665
	5	2	6480	3710	613	312	77.39	0.0853	212.6	22.53	3.116	0.0141	0.0352	0.0037	b.d.	33.14	3.153	b.d.	b.d.	b.d.	1.85	11.4689
Yellow Jacket	6	1	4780	1263	186.8	61.67	189.4	6.879	625.5	4.21	0.3066	0.1369	0.0737	0.1454	0.1097	8.985	8.206	0.1134	b.d.	b.d.	1.57	7.13711
	7	2	8870	6125	893.2	522.1	94.24	0.5882	163.2	22.25	4.834	0.0628	0.0311	0.0107	b.d.	26.52	6.608	b.d.	b.d.	b.d.	3.07	16.7317
	8	1	521	333.8	45.26	46.16	31.79	0.4587	133.5	1.003	0.0742	0.059	0.0079	0.0424	0.0184	2.958	0.4344	0.039	b.d.	b.d.	0.15	1.11676
	9	2	8160	4622	711	329.8	81.45	0.4062	331.9	26.58	5.559	0.068	0.0544	0.015	b.d.	31.14	7.548	0.002	b.d.	b.d.	1.62	14.3091
	10	2	5370	2572	415.3	218.1	49.34	0.4345	346.7	15.88	2.121	0.0414	0.0474	0.0225	b.d.	21.26	2.683	b.d.	b.d.	0.1	1.12	9.01515
Drilling Pond		3	57.8	24.6	4.338	14.48	20.33	0.045	30.62	0.1116	0.0083	0.0219	0.0615	b.d.	0.0302	1.424	0.3515	0.003	b.d.	0.4	b.d.	0.154625
Detection Limit			3	0.001	0.005	0.01	0.001	0.001	0.001	0.001	0.001	0.001	0.001	0.001	0.001	0.001	0.001	0.001	0.03	0.1	0.05

## Sheet: Table_S4
TABLE S4. Clone library taxonomic annotation and abundance summary.
RDP/Silva Phylum	RDP/Silva Genus	RDP/Silva %	Top Blastn Species Hit	Blast ID%	Seq Length	Well 3	Well 10	Pond
Proteobacteria	Sulfurospirillum	100	Sulfurospirillum deleyianum	97-98	681-722	5	2	0
		100	Sulfurospirillum multivorans	97-98	666-721	4	0	0
	Desulfovibrio	100	Desulfovibrio marrakechensis	99	697-742	3	0	0
	Rhizobium	88-100	Rhizobium petrolearium	99-100	678-716	0	10	0
	Polynucleobacter	100	Polynucleobacter difficilis	99	743-744	0	0	2
		100	Polynucleobacter cosmopolitanus	99	402-422	0	0	2
	Methylotenera	77	Methylotenera mobilis	98	745	0	0	1
Firmicutes	Desulfosporosinus	99-100	Desulfosporosinus orientis	97-98	712-746	7	0	0
	Oscillibacter	100	Oscillibacter valericigenes	96-97	721-722	7	0	0
	Desulfitibacter	99-100	Desulfitibacter alkalitolerans	88-92	436-731	3	0	0
	Acetobacterium	100	Acetobacterium carbinolicum	99	711-712	2	0	0
	Desulfitobacterium	94	Desulfitobacterium metallireducens	97	739	1	0	0
Bacteroidetes	Flavobacterium	100	Flavobacterium johnsoniae	99	499	0	0	1
	Sediminibacterium	99	Sediminibacterium salmoneum	92	736	0	0	1
	Arcicella	100	Pseudarcicella hirudinis	93	731	0	0	1
Verrucomicrobia	Prosthecobacter	100	Verrucomicrobia bacterium	97	745	0	0	1
	Unassigned	-	Cerasicoccus frondis	87	549	0	0	1
Actinobacteria	hgcI_clade	84	Sporichthya polymorpha	91	714	0	0	1
					Sum	32	12	11

## Sheet: Table_S5
TABLE S5. Distribution of Archived False Positive (AFP) OTUs discarded as contaminants from samples.
OTU #	Phylum	Genus	Blastn Top Hit	% AFP Reads	% Reads Discarded			*Common Lab Contaminant
					Well 3	Well 10	Pond
1	Bacteroidetes	Cloacibacterium	Cloacibacterium normanense	20.5835	0.493364	3.67251	0.142819
9	Proteobacteria	Acidovorax	Acidovorax radicis	12.8989	0.220486	1.52474	0.0910728	X
20	Proteobacteria	Brevundimonas	Brevundimonas naejangsanensis	7.1755	0.0844103	0.5	0.0600253	X
24	Proteobacteria	Halomonas	Halomonas pacifica	6.92288	0.475899	0.516505	0.0372571
10	Proteobacteria	Acinetobacter	Acinetobacter junii	6.56421	0.221213	0.694866	0.0910728	X
11	Proteobacteria	Diaphorobacter	Acidovorax ebreus	3.39588	0.149173	1.2733	0.024838
13	Proteobacteria	Aquabacterium	Aquabacterium parvum	3.20882	0.141169	1.53341	0.0620951	X
23	Proteobacteria	Pseudomonas	Pseudomonas stutzeri	2.49725	0.107696	1.3984	0.0289777	X
8	Firmicutes	Streptococcus	Streptococcus dentisani	2.26392	0.0967808	0.578436	0.0227682	X
3	Firmicutes	Bacillus	Bacillus toyonensis	2.05758	1.46263	0.266303	0.0538157	X
335	Proteobacteria	Shewanella	Shewanella algae	1.31516	0.16591	0.0582151	0.00206984
65^	Proteobacteria	Dechloromonas	Dechloromonas agitata	0.933336	0.0225579	3.374	0.00206984
569^	Proteobacteria	Limnohabitans	Limnohabitans parvus	0.468596	0.00218302	0.0408745	2.83154
63^	Actinobacteria	Candidatus_Aquiluna	Candidatus Aquiluna rubra	0.395318	0.000727675	0.0235338	3.13787
248	Proteobacteria	Unassigned	Albidiferax ferrireducens	0.19091	0.000727675	0	0.575414
171	Actinobacteria	Candidatus_Limnoluna	Candidatus Limnoluna rubra	0.183196	0.00436605	0.0123862	1.75936
35	Bacteroidetes	Arcicella	Pseudarcicella hirudinis	0.175483	0.0058214	0.0346814	5.63409
474	Actinobacteria	Leucobacter	Leucobacter chromiireducens	0.0366392	0.0029107	0.00247724	0.192495
193	Bacteroidetes	Unassigned	Owenweeksia hongkongensis	0.0250689	0	0	0.782398
896	Proteobacteria	Aquabacterium	Aquabacterium parvum	0.00385676	0.0029107	1.20765	0.012419	X
40	Cyanobacteria	Chloroplast	Aerosakkonema funiforme	0	0.123705	0.0198179	0
235	Actinobacteria	CL500-29_marine_group	Ilumatobacter fluminis	0	0	0.00123862	0.163517
270	Bacteroidetes	Unassigned	Owenweeksia hongkongensis	0	0.000727675	0	0.200774
314	Bacteroidetes	Unassigned	Owenweeksia hongkongensis	0	0.000727675	0	0.184215
*Based on Salter et al. (2014) list of contaminant genera detected in sequenced negative 'blank' controls.
^OTUs 63, 65, and 569 may potentially represent genuine sample taxa based on their abundance in well samples, ecological precedent, and no prior identification as known lab contaminants, but were removed from this study based on AFP criteria.

## Sheet: Table_S6A
TABLE S6A. RAST/IMG-annotated genes associated with inorganic metabolic pathways and cycling.
GENOMIC FUNCTIONAL ANNOTATION (RAST / IMG)				WELL 3											WELL 10
				Ac34		Os35		Dv33		Ss31		Ss32		Ds*	Rz101		Ss102
PATHWAY	GENE	DEFINITION	FUNCTION	IMG	RAST	IMG	RAST	IMG	RAST	IMG	RAST	IMG	RAST	HMM	IMG	RAST	IMG	RAST
SULFUR METABOLISM																				LEGEND
Sulfate Reduction	Sat	sulfate adenylyltransferase [EC:2.7.7.4]	Sulfate --> Adenylsulfate
	cysN	sulfate adenylyltransferase subunit 1 [EC:2.7.7.4]	Sulfate --> Adenylsulfate
	cysD	sulfate adenylyltransferase subunit 2 [EC:2.7.7.4]	Sulfate --> Adenylsulfate																	Well	Bin	Strain
	aprA	adenylylsulfate reductase, subunit A [EC:1.8.99.2]	Adenylsulfate --> Sulfite
	aprB	adenylylsulfate reductase, subunit B [EC:1.8.99.2]	Adenylsulfate --> Sulfite																	3	Ac34	Acetobacterium MD34
Sulfite reduction	dsrA / asrA	sulfite reductase alpha subunit [EC:1.8.99.3 1.8.99.5]	Sulfite --> Hydrogen Sulfide
	dsrB / asrB	sulfite reductase beta subunit [EC:1.8.99.3 1.8.99.5]	Sulfite --> Hydrogen Sulfide																		Os35	Oscillibacter MD35
	dsrD / asrC	dissimilatory sulfite reductase clustered protein	Sulfite --> Hydrogen Sulfide
	dsrMKJOP	sulfite reduction-associated complex	Sulfite --> Hydrogen Sulfide																		Dv33	Desulfovibrio MD33
Sulfur oxidation	soxA	sulfur-oxidizing protein SoxA	Thiosulfate --> Sulfate
	soxB	sulfur-oxidizing protein SoxB	Thiosulfate --> Sulfate																		Ss31	Sulfurospirillum MD31
	soxX	sulfur-oxidizing protein SoxX	Thiosulfate --> Sulfate
	soxY	sulfur-oxidizing protein SoxY	Thiosulfate --> Sulfate																		Ss32	Sulfurospirillum MD32
	soxZ	sulfur-oxidizing protein SoxZ	Thiosulfate --> Sulfate
	soxC	sulfur oxidation molybdopterin C protein	Thiosulfate --> Sulfate																		Ds*	Desulfosporosinus MD36
Sulfite oxidation	sorAB / soxD	sulfite dehydrogenase [EC:1.8.2.1]	Sulfite --> Sulfate
	SUOX / yedY	sulfite oxidase [EC:1.8.3.1] / sulfoxide reductase catalytic subunit YedY [EC:1.8.-.-]	Sulfite --> Sulfate																	10	Rz101	Rhizobium MD101
NITROGEN METABOLISM
Nitrate Reduction	narG	nitrate reductase alpha subunit [EC:1.7.99.4]	Nitrate --> Nitrite																		Ss102	Sulfurospirillum MD102
	narH	nitrate reductase beta subunit [EC:1.7.99.4]	Nitrate --> Nitrite
	narI	nitrate reductase gamma subunit [EC:1.7.99.4]	Nitrate --> Nitrite
	narJ	nitrate reductase delta subunit	Nitrate --> Nitrite																		Required Pathway Genes
	napA	periplasmic nitrate reductase NapA [EC:1.7.99.4]	Nitrate --> Nitrite
	napB	cytochrome c-type protein NapB	Nitrate --> Nitrite
	napD	periplasmic nitrate reductase NapD	Nitrate --> Nitrite
	napF	ferredoxin-type protein (periplasmic nitrate reductase)	Nitrate --> Nitrite
	napG	ferredoxin-type protein (periplasmic nitrate reductase)	Nitrate --> Nitrite
	napH	polyferredoxin quinol dehydrogenase	Nitrate --> Nitrite
	napL	periplasmic nitrate reductase component	Nitrate --> Nitrite
Nitrite Reduction	nirB	nitrite reductase (NADH) large subunit [EC:1.7.1.15]	Nitrite --> Ammonia
	nirD	nitrite reductase (NADH) small subunit [EC:1.7.1.15]	Nitrite --> Ammonia
	nrfA	nitrite reductase (cytochrome c-552) [EC:1.7.2.2]	Nitrite --> Ammonia
	nrfH	cytochrome c nitrite reductase small subunit	Nitrite --> Ammonia
	nrfC	nitrite reductase component	Nitrite --> Ammonia
	nrfD	formate-dependent nitrite reductase, membrane subunit	Nitrite --> Ammonia
Denitrification	nirK	nitrite reductase (NO-forming) [EC:1.7.2.1]	Nitrite --> Nitric Oxide
	nirS / hcp	nitrite reductase (NO-forming) / hydroxylamine reductase [EC:1.7.2.1 1.7.99.1]	Nitrite --> Nitric Oxide
	norB	nitric oxide reductase subunit B [EC:1.7.2.5]	Nitric Oxide --> Nitrous Oxide
	norC	nitric oxide reductase subunit C	Nitric Oxide --> Nitrous Oxide
	nosZ	nitrous-oxide reductase [EC:1.7.2.4 1.7.99.6]	Nitrous Oxide --> N2
	norD	nitric oxide reductase subunit D	Nitric Oxide --> Nitrous Oxide
	norE	nitric oxide reductase NorE protein	Nitric Oxide --> Nitrous Oxide
	norF	nitric oxide reductase NorF protein	Nitric Oxide --> Nitrous Oxide
	norQ	nitric-oxide reductase (EC:1.7.2.5)	Nitric Oxide --> Nitrous Oxide
	norV	anaerobic nitric oxide reductase flavorubredoxin	Nitric Oxide --> Nitrous Oxide
	nosD	nitrous oxide reductase maturation protein	Nitrous Oxide --> N2
	nosF	nitrous oxide reductase maturation protein (ATPase)	Nitrous Oxide --> N2
	nosL	nitrous oxide reductase maturation protein, outer-membrane lipoprotein	Nitrous Oxide --> N2
	nosX	nitrous oxide reductase maturation periplasmic protein	Nitrous Oxide --> N2
	nosY	nitrous oxide reductase maturation transmembrane protein	Nitrous Oxide --> N2
Nitrogen Fixation	nifD	nitrogenase molybdenum-iron protein alpha chain [EC:1.18.6.1]	N2 --> Ammonia
	nifK	nitrogenase molybdenum-iron protein beta chain [EC:1.18.6.1]	N2 --> Ammonia
	nifH	nitrogenase iron protein NifH [EC:1.18.6.1]	N2 --> Ammonia
	anfG	nitrogenase delta subunit [EC:1.18.6.1]	N2 --> Ammonia
	anfO	required for Mo- and V-independent nitrogenase	N2 --> Ammonia
	nifA	nitrogenase (molybdenum-iron)-specific transcriptional regulator	N2 --> Ammonia
	nifB	nitrogenase FeMo-cofactor synthesis FeS core scaffold and assembly protein	N2 --> Ammonia
	nifE	nitrogenase FeMo-cofactor scaffold and assembly protein	N2 --> Ammonia
	nifN	nitrogenase FeMo-cofactor scaffold and assembly protein	N2 --> Ammonia
	nifO	nitrogenase-associated protein	N2 --> Ammonia
	nifU	iron-sulfur cluster assembly scaffold protein	N2 --> Ammonia
	nifS	cysteine desulfurase (EC 2.8.1.7)	N2 --> Ammonia
	nifX	nitrogenase FeMo-cofactor carrier protein	N2 --> Ammonia
	nifW	nitrogenase stabilizing/protective protein	N2 --> Ammonia
	fixJ	two-component nitrogen fixation transcriptional regulator	N2 --> Ammonia
METALS / METALLOIDS METABOLISM
Fe(III) Reduction	frd	Ferric-chelate reductase [EC 1.16.1.10]	Fe(III) --> Fe(II)
	fhuF	ferric iron reductase protein FhuF	Fe(III) --> Fe(II)
Fe(II) Oxidation	qcr	Fe(II)-cytochrome c reductase [EC 1.9.98.1]	Fe(II) --> Fe(III)
As(V) Reduction	arrA	arsenate reductase (respiration) [EC 1.20.99.1]	As(V) --> As(III)
	arrB	arsenate reductase (respiration) [EC 1.20.99.1]	As(V) --> As(III)
	arsC	arsenate reductase (glutaredoxin) (detoxification) [EC 1.20.4.1]	As(V) --> As(III)
As(III) Oxidation	aoxA	arsenite oxidase large subunit (EC 1.20.98.1 1.20.9.1)	As(III) --> As (V)
	aoxB	arsenite oxidase small subunit precursor (EC 1.20.98.1 1.20.9.1)	As(III) --> As (V)

## Sheet: Table_S6B
TABLE S6B. RAST/IMG-annotated genes associated with organic metabolic pathways and hydrogenases.
GENOMIC FUNCTIONAL ANNOTATION (RAST / IMG)			WELL 3											WELL 10
			Ac34		Os35		Dv33		Ss31		Ss32		Ds*	Rz101		Ss102
PATHWAY	GENE	DEFINITION	IMG	RAST	IMG	RAST	IMG	RAST	IMG	RAST	IMG	RAST	HMM	IMG	RAST	IMG	RAST
ANAEROBIC HYDROCARBON ACTIVATION																			LEGEND
Benzene	abcD*	anaerobic benzene carboxylase
Alkane	assA*	alkylsuccinate synthase
Toluene	bssA*	benzylsuccinate synthase																	Well	Bin	Strain
Ethylbenzene	ebdA*	ethylbenzene dehydrogenase
Tyrosol	HPAH	4-hydroxyphenylacetic acid 3-hydroxylase																	3	Ac34	Acetobacterium MD34
CARBON FIXATION
Calvin Cycle	rbcS	Ribulose bisphosphate carboxylase small chain (EC 4.1.1.39)																		Os35	Oscillibacter MD35
	rbcL	Ribulose bisphosphate carboxylase large chain (EC 4.1.1.39)
	cbbP	Phosphoribulokinase (EC 2.7.1.19)																		Dv33	Desulfovibrio MD33
	cbbF	Fructose-1,6-bisphosphatase (EC 3.1.3.11)
	tpiA	Triosephosphate isomerase (EC 5.3.1.1)																		Ss31	Sulfurospirillum MD31
	cbbK	Phosphoglycerate kinase (EC 2.7.2.3)
	cbbG	Glyceraldehyde-3-phosphate dehydrogenase (EC 1.2.1.12)																		Ss32	Sulfurospirillum MD32
	cbbA	Fructose-bisphosphate aldolase (EC 4.1.2.13)
	cbbT	Transketolase (EC 2.2.1.1)																		Ds*	Desulfosporosinus MD36
	rpiAB	Ribose 5-phosphate isomerase (EC 5.3.1.6)
	cbbE	Ribulose-phosphate 3-epimerase (EC 5.1.3.1)																	10	Rz101	Rhizobium MD101
Wood-Ljungdahl Pathway	cooS / acsA	carbon-monoxide dehydrogenase
	acsB	acetyl-CoA synthase																		Ss102	Sulfurospirillum MD102
	cooF	CO dehydrogenase Fe-S protein
	cooC	CO dehydrogenase accessory protein
	coxS	CO dehydrogenase small subunit																		Required Pathway Genes
Reductive TCA Cycle	aclA	ATP-citrate lyase alpha-subunit [EC:2.3.3.8]
	aclB	ATP-citrate lyase beta-subunit [EC:2.3.3.8]
	korA	2-oxoglutarate oxidoreductase, alpha subunit (EC 1.2.7.3)
	korB	2-oxoglutarate oxidoreductase, beta subunit (EC 1.2.7.3)
	korC	2-oxoglutarate oxidoreductase, gamma subunit (EC 1.2.7.3)
	korD	2-oxoglutarate oxidoreductase, delta subunit (EC 1.2.7.3)
	porA	Pyruvate:ferredoxin oxidoreductase, alpha subunit (EC 1.2.7.1)
	porB	Pyruvate:ferredoxin oxidoreductase, beta subunit (EC 1.2.7.1)
	porG	Pyruvate:ferredoxin oxidoreductase, gamma subunit (EC 1.2.7.1)
	porD	Pyruvate:ferredoxin oxidoreductase, delta subunit (EC 1.2.7.1)
CO2 / Bicarbonate Fixation	cynT / can	Carbonic anhydrase (EC 4.2.1.1)
	ppc	Phosphoenolpyruvate carboxylase (EC 4.1.1.31)
	carAB	Carbamoyl-phosphate synthase (EC 6.3.5.5)
HYDROGENASES
Hydrogenase 1	hyaA / hybO	hydrogenase small subunit [EC:1.12.99.6] / Uptake hydrogenase small subunit precursor (EC 1.12.99.6)
	hyaC	[NiFe] hydrogenase 1 B-type cytochrome subunit
Hydrogenase 2	hybD	hydrogenase maturation protease [EC:3.4.23.-]
	hybA	HybA, Fe-S-cluster-containing hydrogenase components 1 homolog
Hydrogenase 3	hycI	hydrogenase 3 maturation protease [EC:3.4.23.51]
Hydrogenase 4	hyfA	hydrogenase-4 component A [EC:1.-.-.-]
	hyfB	hydrogenase-4 component B
	hyfC	hydrogenase-4 component C [EC:1.-.-.-]
	hyfE	hydrogenase-4 component E [EC:1.-.-.-]
	hyfF	hydrogenase-4 component F [EC:1.-.-.-]
Fe Hydrogenase	hydA2	[NiFe] hydrogenase small subunit [EC:1.12.2.1]
	hydB2	[NiFe] hydrogenase large subunit [EC:1.12.2.1]
	hydA3	quinone-reactive Ni/Fe-hydrogenase small subunit [EC:1.12.5.1]
	hydB3	quinone-reactive Ni/Fe-hydrogenase large subunit [EC:1.12.5.1]
	hydE	[FeFe]-hydrogenase maturation protein HydE
	hydF	[FeFe]-hydrogenase maturation protein HydF
	hydC	[FeFe] hydrogenase, group A
NiFe Hydrogenase	hypA / hybF	hydrogenase nickel incorporation protein
	hypB	hydrogenase nickel incorporation protein HypB
	hypC	hydrogenase expression/formation protein HypC
	hypD	hydrogenase expression/formation protein HypD
	hypE	hydrogenase expression/formation protein HypE
	hypF	[NiFe] hydrogenase maturation protein HypF
Energy Conserving Hydrogenase	echA	ech hydrogenase subunit A
	echB	ech hydrogenase subunit B
	echC	ech hydrogenase subunit C
	echD	ech hydrogenase subunit D
	echE	ech hydrogenase subunit E
	echF	ech hydrogenase subunit F
NADP-Reducing Fe hydrogenase	hndB	NADP-reducing hydrogenase subunit HndB [EC:1.12.1.3]
	hndA	NADP-reducing hydrogenase subunit HndA [EC:1.12.1.3]
	hndC	NADP-reducing hydrogenase subunit HndC [EC:1.12.1.3]
	hndD	NADP-reducing hydrogenase subunit HndD [EC:1.12.1.3]
NAD-reducing hydrogenase	HoxF	NAD-reducing hydrogenase subunit HoxF (EC 1.12.1.2)
	HoxE	NAD-reducing hydrogenase subunit HoxE (EC 1.12.1.2)
	HoxA	NAD-reducing hydrogenase subunit HoxA (EC 1.12.1.2)
Fe Hydrogenase	HymA	[Fe] hydrogenase, HymA subunit, putative
	HymC	[Fe] hydrogenase, HymC subunit, putative
Membrane bound hydrogenase	MbhB	Membrane bound hydrogenase, MbhB subunit

## Sheet: Table_S6C
TABLE S6C. IMG-annotated genes associated with membrane transporters.
Sulfurospirillum MD31	Sulfurospirillum MD32	Desulfovibrio MD33	Acetobacterium MD34	Oscillibacter MD35	Sulfurospirillum MD102	Rhizobium MD101
The Ammonia Transporter Channel (Amt) Family	The Ammonia Transporter Channel (Amt) Family	The Ammonia Transporter Channel (Amt) Family	The Ammonia Transporter Channel (Amt) Family	The Ammonia Transporter Channel (Amt) Family	The Ammonia Transporter Channel (Amt) Family	The Ammonia Transporter Channel (Amt) Family
The CorA Metal Ion Transporter (MIT) Family	Sugar phosphate permease	The Lactate Permease (LctP) Family	Nitrate/nitrite transporter NarK	Sugar phosphate permease	The CorA Metal Ion Transporter (MIT) Family	The Formate-Nitrite Transporter (FNT) Family
The C4-Dicarboxylate Uptake (Dcu) Family	The C4-Dicarboxylate Uptake (Dcu) Family	The Glycerol Uptake (GUP) Family	MFS transporter, OFA family, oxalate/formate antiporter	The Lactate Permease (LctP) Family	Nitrate/nitrite transporter NarK	The Benzoate:H+ Symporter (BenE) Family
The Lactate Permease (LctP) Family	The CorA Metal Ion Transporter (MIT) Family	The Sulfate Permease (SulP) Family	Sugar phosphate permease	The Glutamate:Na+ Symporter (ESS) Family	The C4-Dicarboxylate Uptake (Dcu) Family	The Sulfate Permease (SulP) Family
The Formate-Nitrite Transporter (FNT) Family	The Lactate Permease (LctP) Family	The Arsenical Resistance-3 (ACR3) Family	The Lactate Permease (LctP) Family	The Glycerol Uptake (GUP) Family	The Lactate Permease (LctP) Family	The Arsenical Resistance-3 (ACR3) Family
The Sulfate Permease (SulP) Family	The Formate-Nitrite Transporter (FNT) Family	The Twin Arginine Targeting (Tat) Family	The Arsenical Resistance-3 (ACR3) Family	The Arsenical Resistance-3 (ACR3) Family	The Sulfate Permease (SulP) Family	The Twin Arginine Targeting (Tat) Family
The Arsenical Resistance-3 (ACR3) Family	The Sulfate Permease (SulP) Family	The 10 TMS Putative Sulfate Exporter (PSE) Family	The Gluconate:H+ Symporter (GntP) Family	The Gluconate:H+ Symporter (GntP) Family	The Arsenical Resistance-3 (ACR3) Family	The Aromatic Acid Exporter (ArAE) Family
The Twin Arginine Targeting (Tat) Family	The Arsenical Resistance-3 (ACR3) Family	Simple sugar transport system substrate-binding protein	The Arsenite-Antimonite (ArsAB) Efflux Family	The 10 TMS Putative Sulfate Exporter (PSE) Family	The Twin Arginine Targeting (Tat) Family	Multiple sugar transport system permease protein
The Gluconate:H+ Symporter (GntP) Family	The Twin Arginine Targeting (Tat) Family	Iron complex transport system substrate-binding protein	The PTS Glucose-Glucoside (Glc) Family	The Dipicolinic Acid Transporter (DPA-T) Family	The Gluconate:H+ Symporter (GntP) Family	Multiple sugar transport system ATP-binding protein
The Arsenite-Antimonite (ArsAB) Efflux Family	The Gluconate:H+ Symporter (GntP) Family	Iron complex transport system ATP-binding protein	The PTS Mannose-Fructose-Sorbose (Man) Family	The Putative 4-Toluene Sulfonate Uptake Permease (TSUP) Family	The 10 TMS Putative Sulfate Exporter (PSE) Family	Multiple sugar transport system substrate-binding protein
The Ferrous Iron Uptake (FeoB) Family	The 10 TMS Putative Sulfate Exporter (PSE) Family	Iron(III) transport system permease protein	The Ferrous Iron Uptake (FeoB) Family	The Ferrous Iron Uptake (FeoB) Family	The Arsenite-Antimonite (ArsAB) Efflux Family	Iron(III) transport system ATP-binding protein
Aromatic amino acid transport protein AroP	The Arsenite-Antimonite (ArsAB) Efflux Family	Simple sugar transport system permease protein	The Ethanol Utilization/Transport (Eut) Protein Family	Simple sugar transport system permease protein	The Ferrous Iron Uptake (FeoB) Family	Iron(III) transport system permease protein
Alanine or glycine:cation symporter, AGCS family	The Putative 4-Toluene Sulfonate Uptake Permease (TSUP) Family	The PTS Mannose-Fructose-Sorbose (Man) Family	Iron complex transport system substrate-binding protein	Multiple sugar transport system ATP-binding protein	The YedZ (YedZ) Family	Iron(III) transport system substrate-binding protein
Branched-chain amino acid transport system substrate-binding protein	The Ferrous Iron Uptake (FeoB) Family	The Ferrous Iron Uptake (FeoB) Family	Iron complex transport system permease protein	Iron complex transport system substrate-binding protein	Iron complex transport system permease protein	Simple sugar transport system permease protein
Branched-chain amino acid transport system permease protein	Iron complex transport system substrate-binding protein	Branched-chain amino acid transport system substrate-binding protein	Iron complex transport system ATP-binding protein	Iron complex transport system permease protein	Nitrous oxidase accessory protein	Simple sugar transport system substrate-binding protein
Polar amino acid transport system substrate-binding protein	Urea transport system substrate-binding protein	Branched-chain amino acid transport system ATP-binding protein	Simple sugar transport system permease protein	ABC-type nitrate/sulfonate/bicarbonate transport system, ATPase component	Serine/threonine transporter	The Arsenite-Antimonite (ArsAB) Efflux Family
Glycine betaine/proline transport system ATP-binding protein	Urea transport system permease protein	Branched-chain amino acid transport system permease protein	Simple sugar transport system ATP-binding protein	ABC-type nitrate/sulfonate/bicarbonate transport system, permease component	The Aspartate:Alanine Exchanger (AAEx) Family	Glucose/mannose transport system permease protein
ABC-type branched-chain amino acid transport system, substrate-binding protein	Nitrous oxidase accessory protein	Polar amino acid transport system substrate-binding protein	Putative glutamine transport system permease protein	The Alanine or Glycine:Cation Symporter (AGCS) Family	Branched-chain amino acid transport system permease protein	Glycerol transport system permease protein
Polar amino acid transport system permease protein	The Alanine or Glycine:Cation Symporter (AGCS) Family	Polar amino acid transport system permease protein	ABC-type nitrate/sulfonate/bicarbonate transport system, permease component	L-asparagine transporter	Branched-chain amino acid transport system substrate-binding protein	Lactose/L-arabinose transport system ATP-binding protein
General L-amino acid transport system ATP-binding protein	Aromatic amino acid transport protein AroP	Polar amino acid transport system ATP-binding protein	ABC-type nitrate/sulfonate/bicarbonate transport system, ATPase component	Oligopeptide transport system permease protein	Polar amino acid transport system substrate-binding protein	The Alanine or Glycine:Cation Symporter (AGCS) Family
General L-amino acid transport system permease protein	The Aspartate:Alanine Exchanger (AAEx) Family	Peptide/nickel transport system substrate-binding protein	Multiple sugar transport system substrate-binding protein	Oligopeptide transport system ATP-binding protein	Glycine betaine/proline transport system substrate-binding protein	Peptide/bleomycin uptake transporter
General L-amino acid transport system substrate-binding protein	Carbon starvation protein CstA	Glycine betaine/proline transport system substrate-binding protein	Amino acid permease	Oligopeptide transport system substrate-binding protein	Glycine betaine/proline transport system permease protein	Phosphate transport system ATP-binding protein
Peptide/nickel transport system ATP-binding protein	Polar amino acid transport system substrate-binding protein	Glycine betaine/proline transport system permease protein	Alanine or glycine:cation symporter, AGCS family	Branched-chain amino acid transport system ATP-binding protein	General L-amino acid transport system permease protein	Phosphate transport system permease protein
Peptide/nickel transport system substrate-binding protein	Phosphate transport system substrate-binding protein	Glycine betaine/proline transport system ATP-binding protein	ABC-type dipeptide/oligopeptide/nickel transport system, ATPase component	Branched-chain amino acid transport system permease protein	General L-amino acid transport system substrate-binding protein	Phosphate transport system substrate-binding protein
Peptide/nickel transport system permease protein	Phosphate transport system permease protein	Peptide/nickel transport system ATP-binding protein	Peptide/nickel transport system substrate-binding protein	Branched-chain amino acid transport system substrate-binding protein	Peptide/nickel transport system substrate-binding protein	Branched-chain amino acid transport system substrate-binding protein
Carbon starvation protein CstA	Phosphate transport system ATP-binding protein	Peptide/nickel transport system permease protein	Peptide/nickel transport system permease protein	Peptide/nickel transport system substrate-binding protein	Peptide/nickel transport system permease protein	Branched-chain amino acid transport system ATP-binding protein
Phosphate transport system substrate-binding protein	Peptide/nickel transport system permease protein	Carbon starvation protein CstA	Oligopeptide transport system ATP-binding protein	Peptide/nickel transport system ATP-binding protein	Peptide/nickel transport system ATP-binding protein	Branched-chain amino acid transport system permease protein
Phosphate transport system permease protein	Branched-chain amino acid transport system substrate-binding protein	Phosphate transport system substrate-binding protein	Carbon starvation protein CstA	Peptide/nickel transport system permease protein	Carbon starvation protein CstA	General L-amino acid transport system ATP-binding protein
Phosphate transport system ATP-binding protein	Branched-chain amino acid transport system permease protein	Phosphate transport system permease protein	Phosphate/phosphite/phosphonate ABC transporter binding protein	Polar amino acid transport system substrate-binding protein	Phosphate transport system substrate-binding protein	General L-amino acid transport system permease protein
Phosphonate transport system substrate-binding protein	Branched-chain amino acid transport system ATP-binding protein	Phosphate transport system ATP-binding protein	Phosphate transport system ATP-binding protein	Polar amino acid transport system permease protein	Phosphate transport system permease protein	General L-amino acid transport system substrate-binding protein
	Peptide/nickel transport system substrate-binding protein		Phosphate transport system permease protein	Polar amino acid transport system ATP-binding protein	Phosphate transport system ATP-binding protein	Glycine betaine/proline transport system permease protein
	ABC-type amino acid transport substrate-binding protein		Phosphate transport system substrate-binding protein	Putative lysine transport system substrate-binding protein	Phosphonate transport system substrate-binding protein	Glycine betaine/proline transport system ATP-binding protein
	Phosphonate transport system ATP-binding protein			Putative lysine transport system permease protein		Peptide/nickel transport system ATP-binding protein
	Phosphonate transport system substrate-binding protein			Putative lysine transport system ATP-binding protein		Peptide/nickel transport system permease protein
	Phosphonate transport system permease protein			Phosphonate transport system substrate-binding protein		Peptide/nickel transport system substrate-binding protein
	Putative phosphonate transport system ATP-binding protein			Phosphate transport system substrate-binding protein		Oligopeptide transport system permease protein
	Polar amino acid transport system ATP-binding protein			D-methionine transport system ATP-binding protein		Polar amino acid transport system ATP-binding protein
	Polar amino acid transport system permease protein			D-methionine transport system permease protein		Polar amino acid transport system permease protein
	Glycine betaine/proline transport system substrate-binding protein			D-methionine transport system substrate-binding protein		Polar amino acid transport system substrate-binding protein
	Glycine betaine/proline transport system permease protein			Phosphate transport system ATP-binding protein		ABC transporter, substrate binding protein, PQQ-dependent alcohol dehydrogenase system
	Glycine betaine/proline transport system ATP-binding protein			Phosphate transport system permease protein		D-xylose transport system permease protein
	General L-amino acid transport system ATP-binding protein			Carbon starvation protein CstA		D-xylose transport system substrate-binding protein
	General L-amino acid transport system permease protein					Oligopeptide transport system ATP-binding protein
	General L-amino acid transport system substrate-binding protein					Urea transport system ATP-binding protein
	D-methionine transport system substrate-binding protein					Urea transport system permease protein
	D-methionine transport system ATP-binding protein					Urea transport system substrate-binding protein
	D-methionine transport system permease protein					Inositol-phosphate transport system substrate-binding protein
						Inositol-phosphate transport system permease protein
						Sorbitol/mannitol transport system substrate-binding protein
						Sorbitol/mannitol transport system permease protein
						Phosphonate transport system permease protein
						Phosphonate transport system substrate-binding protein
						Phosphonate transport system ATP-binding protein
						Manganese/iron transport system substrate-binding protein
						Manganese/iron transport system ATP-binding protein
						Manganese/iron transport system permease protein
						D-methionine transport system permease protein
						D-methionine transport system substrate-binding protein
						D-methionine transport system ATP-binding protein
						Cystine transport system ATP-binding protein
						Cystine transport system permease protein
						Cystine transport system substrate-binding protein
						Fructose transport system permease protein
						Fructose transport system substrate-binding protein

## Sheet: Table_S7
TABLE S7. Reference RuBisCO sequences plotted in Figure S9.
Family	Organism	Genbank Accession #		Family	Organism	Genbank Accession #
IA	Bradyrhizobium sp. BTAi1	ZP_00862357		IV-Non-photo	Acidiphilium cryptum JF-5	ZP_01146529
	Hydrogenophilus thermoluteolus	Q51856			Bordetella bronchiseptica RB50	CAE31534
	Nitrobacter vulgaris	Q59613			Burkholderia xenovorans LB400	ZP_00284840
IB	Anabaena variabilis ATCC 29413	ABA23512			Chromohalobacter salexigens DSM 3043	ZP_00471249
	Nicotiana tabacum	P00876			Delftia acidovorans SPH1	ZP_01577127
IC	Rubrivivax gelatinosus PM1	ZP_00243775			Fulvimarina pelagi HTCC2506	ZP_01438569
	Xanthobacter autotrophicus Py2	ZP_01200598			Jannaschia sp. CCS1	YP_511005
ID	Acidiphilium cryptum JF-5	ZP_01146719			Mesorhizobium loti	BAB53192
	Aurantimonas sp. SI85-9A1	AAB41464			Polaromonas sp. JS666	ZP_00502320
	Burkholderia xenovorans LB400	ZP_00283421			Polaromonas sp. JS666	ZP_00502381
	Nitrosococcus oceani ATCC 19707	ABA56859			Pseudomonas putida F1	ZP_00900417
	Nitrosospira multiformis ATCC 251966	YP_411385			Rhizobium leguminosarum	CAK12105.12
	Odontella sinensis	NP_043654			Roseobacter sp. MED193	ZP_01056409
	Pleurochrysis carterae	Q08051			Sinorhizobium meliloti 1021	CAC48779
II	Hydrogenovibrio marinus	Q59462			Xanthobacter autotrophicus Py2	ZP_01199940
	Lingulodinium polyedrum	AAA98748		IV-DeepYkr	Alkalilimnicola ehrlichei MLHE-1	YP_742007
	Magnetospirillum magnetotacticum AMB-1	YP_422059			Halorhodospira halophila SL1	YP_001002057
	Rhodoferax ferrireducens T118	YP_522655			Heliobacillus mobilis	ABH04879
	Symbiodinium sp.	AAG37859			Ostreococcus tauri	XP_003080289.1
	Thiomicrospira crunogena XCL-2	ABB41020			Ostreococcus tauri	XP_003080830.1
	Methanococcoides burtonii DSM 6242	ZP_00563653			Rhodopseudomonas palustris BisA53	YP_782588
Archaea	Methanosaeta thermophila PT	ZP_01153096		IV-Photo	Chlorobium chlorochromatii CaD3	ABB28892
	Methanospirillum hungatei JF-1	YP_503739			Chlorobium phaeobacteroides DSM 266	ZP_00527577
III	Archaeglobus fulgidus DSM 4304	NP_070466			Chlorobium tepidum TLS1	AAM72993
	Hyperthermus butylicus DSM 5456	YP_001012710			Prosthecochloris aestuarii DSM 271	ZP_00590874
	Methanocaldococcus jannaschii	AAB99239			Rhodopseudomonas palustris BisB18	YP_530146
	Methanosarcina acetivorans C2A	AAM07894		IV-YkrW	Bacillus cereus E33L	AAU16474
	Natronomonas pharaonis DSM 2160	CAI49476			Bacillus clausii KSM-K16	BAD64310
	Pyrococcus horikoshii OT3	BAA30036			Bacillus licheniformis ATCC 14580	AAU23062
	Thermococcus kodakaraensis KOD1	BAD86479			Bacillus subtilis subsp. subtilis str. 168	CAB13232
	Thermofilum pendens Hrk 5	YP_920628
